# Supplementary material for: Targeting Histone Deacetylases to Modulate Graft-Versus-Host Disease and Graft-Versus-Leukemia
Source: Int J Mol Sci. 2020 Jun 16;21(12):4281. doi: 10.3390/ijms21124281 (PMC7349873; doi:10.3390/ijms21124281)
Supplement: Supplementary file 1 [file ijms-21-04281-s001.xlsx]

## Sheet: Sheet5
Supplementary table 1.
	Types of treatment	Name of treatment	Disease setting (GvHD with)	Clinical phase	Overall survival (%)	Acute GvHD (%)	Relapse (%)	Identifier #
1	HDAC inhibitor	Vorinostat	Hematologic Malignancies (Not Specified)	Phase 1/2	[Time Frame: 2 years]	[Time Frame: 100 days]	[Time Frame: 2 years]	NCT00810602
	Immunosuppressive drug	Tacrolimus			0.73	Grade II/IV : 22%	0.16
	Immunosuppressive drug	Mycophenolate
2	HDAC inhibitor	Vorinostat	Chronic Myelogenous Leukemia	Phase 2	[Time Frame: 1 years]	[Time Frame: 100 days]	[Time Frame: 1 years]	NCT01789255
	Immunosuppressive drug	Tacrolimus	Acute Myeloid Leukemia		0.76	0.02	0.19
	Immunosuppressive drug	Cyclosporine	Lymphomatoid Granulomatosis
	Immunosuppressive drug	Methotrexate	B-cell Chronic Lymphocytic Leukemia
			Burkitt Lymphoma
			Diffuse Small/Large/Mixed Cell Lymphoma
			Immunoblastic Large Cell Lymphoma
			Lymphoblastic Lymphoma
			Follicular Lymphoma
			Mantle Cell Lymphoma
			Marginal Zone Lymphoma
			Small Lymphocytic Lymphoma
			B-cell Non-Hodgkin Lymphoma
			Extranodal Marginal Zone B-cell Lymphoma of Mucosa-associated Lymphoid Tissue
			Intraocular Lymphoma
			Myelodysplastic Syndrome With Isolated Del(5q)
			Myelodysplastic/Myeloproliferative Neoplasm, Unclassifiable
			Nodal Marginal Zone B-cell Lymphoma
			Lymphoproliferative Disorder
			Hodgkin Lymphoma
			Anemia
			Chronic Lymphocytic Leukemia
			Cytopenia With Multilineage Dysplasia
3	Immunosuppressive drug	Tacrolimus	Acute Lymphoblastic Leukemia	Phase 3	[Time Frame: 2 years]	[Time Frame: 200 days]	[Time Frame: 2 years]	NCT00382109
	Immunosuppressive drug	Methotrexate			45% (9% ↓compared to control)	32% (17↓compared to control)	41% (8.4↑compared to control)
	Immunosuppressive drug	Sirolimus
	Chemotherapy drug	Thiotepa
	Chemotherapy drug	Cyclophosphamide
4	Immunosuppressive drug	Tacrolimus	Leukemia, Myelocytic, Acute	Phase 3	[Time Frame: 2 years]	[Time Frame: 100 days]	[Time Frame: 2 years]	NCT00406393
	Immunosuppressive drug	Methotrexate	Leukemia, Lymphocytic, Acute		Tacrolimus/Sirolimus: 59%	Tacrolimus/Sirolimus: 26%	Tacrolimus/Sirolimus: 28%
	Immunosuppressive drug	Sirolimus	Leukemia, Myeloid, Chronic		Tacrolimus/Methotrexate:63%	Tacrolimus/Methotrexate:34%	Tacrolimus/Methotrexate29%
			Myelodysplastic Syndromes
5	Immunosuppressive drug	Tacrolimus	Acute Leukemia	Phase 2	[Time Frame: 1 years]	[Time Frame: 180 days]	[Time Frame: 1 years]	NCT02208037
	Immunosuppressive drug	Methotrexate	Chronic Myelogenous Leukemia		Tacrolimus/Methotrexate/Bortezomib: 68%	Grade II-IV:	Tacrolimus/Methotrexate/Bortezomib: 24%
	Immunosuppressive drug	Mycophenolate mofetil	Myelodysplasia		Tacrolimus/Methotrexate/Maraviroc: 66%	Tacrolimus/Methotrexate/Bortezomib: 26%	Tacrolimus/Methotrexate/Maraviroc: 31%
	Treatment for infection	Maraviroc	Chronic Lymphocytic Leukemia		Tacrolimus/MMF/Cyclophosphamide: 71%	Tacrolimus/Methotrexate/Maraviroc: 32%	Tacrolimus/MMF/Cyclophosphamide: 28%
	Chemotherapy drug	Cyclophosphamide	Small Lymphocytic Lymphoma			Tacrolimus/MMF/Cyclophosphamide: 27%
	Chemotherapy drug	Bortezomib	Lymphoma, B-Cell			Grade III-IV:
			Lymphoma, Follicular			Tacrolimus/Methotrexate/Bortezomib: 8%
			Lymphoma, Large B-Cell, Diffuse			Tacrolimus/Methotrexate/Maraviroc: 9%
			Hodgkin's Lymphoma			Tacrolimus/MMF/Cyclophosphamide: 2%
6	Immunosuppressive drug	Tacrolimus	Not Specified	Phase 2	[Time Frame: 6 months]	[Time Frame: 6 months]	[Time Frame: 6 months]	NCT00639717
	Immunosuppressive drug	Mycophenolate			0.83	0.46	0.08
	Immunosuppressive drug	Etanercept
	Photo chemotherapy	Methoxsalen
7	Immunosuppressive drug	Cyclosporine	Acute Lymphoblastic Leukemia	Phase 3	[Time Frame: 1 years]	[Time Frame: 100 days]	[Time Frame: 1 years]	NCT01231412
	Immunosuppressive drug	Mycophenolate Mofetil	Acute Myeloid Leukemia		Cyclosporine/Sirolimus (no allo-HSCT): 100%	Grades II-IV:	Cyclosporine/Sirolimus (no allo-HSCT): 16.7%
	Immunosuppressive drug	Sirolimus	Aggressive Non-Hodgkin Lymphoma		Mycophenolate Mofetil/Cyclosporine: 68.8 %	Cyclosporine/Sirolimus (no allo-HSCT): 50%	Mycophenolate Mofetil/Cyclosporine: 20.8 %
	Chemotherapy drug	Fludarabine Phosphate	Chronic Lymphocytic Leukemia		Mycophenolate Mofetil/Cyclosporine/Sirolimus :83.3%	Mycophenolate Mofetil/Cyclosporine: 50.6%	Mycophenolate Mofetil/Cyclosporine/Sirolimus :17.8%
			Diffuse Large B-Cell Lymphoma			Mycophenolate Mofetil/Cyclosporine/Sirolimus: 24.4%
			Hematopoietic and Lymphoid Cell Neoplasm			Grades III-IV:
			Indolent Non-Hodgkin Lymphoma			Cyclosporine/Sirolimus (no allo-HSCT): 0%
			Mantle Cell Lymphoma			Mycophenolate Mofetil/Cyclosporine: 10.4 %
			Myelodysplastic Syndrome			Mycophenolate Mofetil/Cyclosporine/Sirolimus :2.2%
			Myeloproliferative Neoplasm
			Prolymphocytic Leukemia
			Plasma Cell Myeloma
			Chronic Myelogenous Leukemia
			Hodgkin Lymphoma
			Small Lymphocytic Lymphoma
			T-Cell Chronic Lymphocytic Leukemia
			Waldenstrom Macroglobulinemia
8	Immunosuppressive drug	Cyclosporine	Chronic Myelogenous Leukemia	Phase 2	[Time Frame: 1 years]	[Time Frame: 100 days]	[Time Frame: 2 years]	NCT01427881
	Immunosuppressive drug	Busulfan	Acute Lymphoblastic Leukemia		0.756	Grades II-IV: 77%	0.17
	Chemotherapy drug	Cyclophosphamide	Acute Megakaryoblastic Leukemia
	Chemotherapy drug	Fludarabine phosphate	Acute Myeloid Leukemia
			Erythroleukemia
			Nasal Type Extranodal NK/T-cell Lymphoma
			Pure Erythroid Leukemia
			Anaplastic Large Cell Lymphoma
			Angioimmunoblastic T-cell Lymphoma
			Acute Erythroleukemia
			Acute Lymphoblastic Leukemia
			Acute Megakaryocytic Leukemia
			Burkitt Lymphoma
			Diffuse Large Cell Lymphoma
			Immunoblastic Large Cell Lymphoma
			Myelodysplastic Syndromes
			Chronic Myelomonocytic Leukemia
			Chronic Phase Chronic Myelogenous Leukemia
			B-cell Non-Hodgkin Lymphoma
			Extranodal Marginal Zone B-cell Lymphoma of Mucosa-associated Lymphoid Tissue
			Hepatosplenic T-cell Lymphoma
			Intraocular Lymphoma
			Nodal Marginal Zone B-cell Lymphoma
			Extranodal Lymphoma
			Peripheral T-cell Lymphoma
			Philadelphia Chromosome Negative Chronic Myelogenous Leukemia
			Lymphoproliferative Disorder
			Diffuse Mixed Cell Lymphoma
			Diffuse Small Cleaved Cell Lymphoma
			Lymphomatoid Granulomatosis
			Hodgkin Lymphoma
			Lymphoblastic Lymphoma
			T-cell Leukemia/Lymphoma
			Large Cell Lymphoma
			Small Noncleaved Cell Lymphoma
			T-cell Non-Hodgkin Lymphoma
			Follicular Lymphoma
			Mantle Cell Lymphoma
			Marginal Zone Lymphoma
			Mycosis Fungoides/Sezary Syndrome
			Small Lymphocytic Lymphoma
			Small Intestine Lymphoma
			Splenic Marginal Zone Lymphoma
			Multiple Myeloma
			Testicular Lymphoma
			Waldenström Macroglobulinemia
9	Immunosuppressive drug	Cyclosporine	Acute Lymphoblastic Leukemia	Phase 2	[Time Frame: 1 years]	[Time Frame: 100 days]	[Time Frame: 1 years]	NCT00096161
	Immunosuppressive drug	Mycophenolate Mofetil	Acute Myeloid Leukemia		Pentostatin: 60%	Grade IV:	Pentostatin: 45%
	Chemotherapy drug	Pentostatin	Chronic Lymphocytic Leukemia		Pentostatin/cyclosporine/mycophenolate mofetil: 66.7%	Pentostatin: 5%	Pentostatin/cyclosporine/mycophenolate mofetil: 33.3%
			Chronic Myelogenous Leukemia			Pentostatin/cyclosporine/mycophenolate mofetil: 0%
			Graft Versus Host Disease
			Hodgkin Lymphoma
			Myelodysplastic/Myeloproliferative Neoplasm
			Non-Hodgkin Lymphoma
			Plasma Cell Myeloma
			Waldenstrom Macroglobulinemia
10	Immunosuppressive drug	Prednisone	Recurrent Adult Acute Lymphoblastic Leukemia	Phase 3	[Time Frame: 1 years]	[Time Frame: 100 days]	[Time Frame: 1 years]	NCT00929695
	Immunosuppressive drug	Methylprednisolone			low dose: 77%	Grade III-IV:	low dose: 21%
					high dose: 77%	low dose: 6%	high dose: 21%
						high dose: 13%
11	Immunosuppressive drug	Tacrolimus	Acute Leukemia	Phase 2	[Time Frame: 1 years]	[Time Frame: 180 days]	[Time Frame: 1 years]	NCT02208037
	Immunosuppressive drug	Methotrexate	Chronic Myelogenous Leukemia		Tacrolimus/Methotrexate/Bortezomib: 68%	Grade II-IV	Tacrolimus/Methotrexate/Bortezomib: 24%
	Immunosuppressive drug	Mycophenolate mofetil	Myelodysplasia		Tacrolimus/Methotrexate/Maraviroc: 66%	Tacrolimus/Methotrexate/Bortezomib: 26%	Tacrolimus/Methotrexate/Maraviroc: 31%
	Treatment for infection	Maraviroc	Chronic Lymphocytic Leukemia		Tacrolimus/MMF/Cyclophosphamide: 71 %	Tacrolimus/Methotrexate/Maraviroc: 32%	Tacrolimus/MMF/Cyclophosphamide: 28 %
	Chemotherapy drug	Cyclophosphamide	Small Lymphocytic Lymphoma			Tacrolimus/MMF/Cyclophosphamide: 27 %
	Chemotherapy drug	Bortezomib	Lymphoma, B-Cell			Grade III-IV
			Lymphoma, Follicular			Tacrolimus/Methotrexate/Bortezomib: 8%
			Lymphoma, Large B-Cell, Diffuse			Tacrolimus/Methotrexate/Maraviroc: 9%
			Hodgkin's Lymphoma			Tacrolimus/MMF/Cyclophosphamide: 2 %
12	Immunosuppressive drug	Mycophenolate mofetil	Chronic Myelogenous Leukemia	Phase 2	[Time Frame: 1 years]	[Time Frame: 180 days]	[Time Frame: 5 years]	NCT00089011
	Immunosuppressive drug	Tacrolimus	Acute Lymphoblastic Leukemia		Nonmyeloablative Conditioning With Fludarabine/TBI: 85%	Grade II/IV:	Nonmyeloablative Conditioning With Fludarabine/TBI: 41%
	Chemotherapy drug	Fludarabine phosphate	Acute Myeloid Leukemia		Nonmyeloablative Conditioning With TBI: 78%	Nonmyeloablative Conditioning With Fludarabine/TBI: 26%	Nonmyeloablative Conditioning With TBI: 66%
			Nasal Type Extranodal NK/T-cell Lymphoma			Nonmyeloablative Conditioning With TBI: 28%
			Anaplastic Large Cell Lymphoma			Grade III/IV:
			Angioimmunoblastic T-cell Lymphoma			Nonmyeloablative Conditioning With Fludarabine/TBI: 2%
			Immunoblastic Large Cell Lymphoma			Nonmyeloablative Conditioning With TBI: 8%
			Myelodysplastic Syndromes
			Chronic Phase Chronic Myelogenous Leukemia
			Burkitt Lymphoma
			Diffuse Large Cell Lymphoma
			Diffuse Mixed Cell Lymphoma
			Diffuse Small Cleaved Cell Lymphoma
			Lymphoblastic Lymphoma
			Follicular Lymphoma
			Mantle Cell Lymphoma
			Marginal Zone Lymphoma
			Small Lymphocytic Lymphoma
			B-cell Non-Hodgkin Lymphoma
			Thrombocythemia
			Extranodal Marginal Zone B-cell Lymphoma of Mucosa-associated Lymphoid Tissue
			Hepatosplenic T-cell Lymphoma
			Intraocular Lymphoma
			Nodal Marginal Zone B-cell Lymphoma
			Noncutaneous Extranodal Lymphoma
			Peripheral T-cell Lymphoma
			Polycythemia Vera
			Post-transplant Lymphoproliferative Disorder
			Previously Treated Myelodysplastic Syndromes
			Myelofibrosis
			Prolymphocytic Leukemia
			Lymphomatoid Granulomatosis
			Hodgkin Lymphoma
			T-cell Leukemia/Lymphoma
			Large Cell Lymphoma
			Small Noncleaved Cell Lymphoma
			T-cell Non-Hodgkin Lymphoma
			Mycosis Fungoides/Sezary Syndrome
			Chronic Lymphocytic Leukemia
			Hairy Cell Leukemia
			Multiple Myeloma
			Small Intestine Lymphoma
			Splenic Marginal Zone Lymphoma
			Lymphocytic Leukemia
			Testicular Lymphoma
			Waldenström Macroglobulinemia
13	Immunosuppressive drug	Methotrexate	Chronic Myeloproliferative Disorders	Phase 2	[Time Frame: 2 years]	[Time Frame: 100 days]	[Time Frame: 2 years]	NCT00589563
	Immunosuppressive drug	Sirolimus	Infection		0.656	Grade II-IV: 37.3%	0.125
	Immunosuppressive drug	Tacrolimus	Leukemia
	Chemotherapy drug	Cyclophosphamide	Lymphoma
	Chemotherapy drug	Etoposide	Multiple Myeloma and Plasma Cell Neoplasm
	Chemotherapy drug	Fludarabine phosphate	Myelodysplastic Syndromes
	Chemotherapy drug	Melphalan	Myelodysplastic/Myeloproliferative Neoplasms
	Anti-thymocyte globulin	Anti-thymocyte globulin IV	Precancerous Condition
			Secondary Myelofibrosis
			Small Intestine Cancer
14	Anti-human-T-lymphocyte Immune Globulin	US-ATG-F	Adult Acute Myeloid Leukemia	Phase 3	[Time Frame: 2 years]	[Time Frame: 2 years]	[Time Frame: 2 years]	NCT01295710
			Adult Acute Lymphoid Leukemia		38.9% (10.8 ↑ compared to Placebo)	Grade I-IV 38.1 % (17.4%↓compared to Placebo)	29.4% (9.1↑ compared to Placebo)
			Myelodysplastic Syndrome			Grade II-IV 22% (19.2% ↓compared to Placebo)
						Grade III-IV 6.3% (7% ↓compared to Placebo)
15	CD34+depleted of lymphocytes	Nexell Isolex 300i	Hematologic Malignancies	Phase 2	[Time Frame: 5 years]	[Time Frame: 100 days]	[Time Frame: 5 years]	NCT00079391
			Bone Marrow Transplant Rejection		0.479	0.796	0.398
16	Synthetic lipid-lowering drug	Atorvastatin Calcium	Malignant Neoplasm	Phase 2	[Time Frame: 1 years]	[Time Frame: 100 days]	[Time Frame: 3 years]	NCT01525407
					0.55	Grades II-IV: 78%	0.27
						Grade III/IV: 21%
17	JAK inhibitor	Ruxolitinib	Hematologic malignancies	Phase 2	[Time Frame: From baseline* to median follow-up 323 days]	Overall response rate at 28 days from baseline	[Time Frame: From baseline* to 6 months]	NCT02953678
	Immunosuppressive drug	Prednisone			6 months: 51.0 %	Grade II: 82.6%	0.056
	Immunosuppressive drug	methylprednisolone			12 months: 42.6 %	Grade III/IV: 41.7%
*Data collected at the beginning of a clinical study for all participants
